# Supplementary material for: A Five-Gene Signature Associated With DNA Damage Repair Molecular Subtype Predict Overall Survival for Hepatocellular Carcinoma
Source: Front Genet. 2022 Jan 20;13:771819. doi: 10.3389/fgene.2022.771819 (PMC8811360; doi:10.3389/fgene.2022.771819)
Supplement: Supplementary file 1 [file Table1.XLS]

id	HR	HR.95L	HR.95H	pvalue
POLR2A	1.23263585598651	1.02586619857822	1.48108121270529	0.0255783923041562
POLR2G	1.64174734291986	1.28844177531275	2.09193336449384	6.07820067259056e-05
POLR2E	1.34443865483634	1.05780452593525	1.70874226031512	0.0155501925540516
POLR2K	1.26971665765426	1.04326867822632	1.54531658466503	0.0171906017343278
GTF2H3	1.40457385697532	1.16897389685128	1.68765763291422	0.000287207964363241
POLR2D	1.41034835102862	1.07599555740238	1.84859728979837	0.0127560547075317
ERCC3	1.42017566829421	1.12033680254241	1.80026124665182	0.00374274789307446
POLR1C	1.31148288735774	1.04261768627239	1.64968174478371	0.0205309036868894
PCNA	1.33993286146731	1.15247845418168	1.55787734401925	0.000141453786452967
SUPT4H1	1.28989240703753	1.00002468237987	1.66378135564964	0.0499777883545653
POLD3	1.35733377597145	1.1550011143952	1.59511099723712	0.000207559699743212
POLR3C	1.53183666413843	1.25888896920206	1.86396387847141	2.04952165657463e-05
POLR1D	1.27722693049876	1.05303618236134	1.54914774944696	0.0129651223801216
NCBP2	1.57238745144711	1.29366297491626	1.91116414816491	5.45868140868823e-06
GTF2F1	1.35205851717829	1.03934035249152	1.75886775635345	0.024609649512718
LIG1	1.2769528003679	1.08031974937986	1.50937577074144	0.00416369123914888
ERCC1	1.28525650489286	1.02824832780613	1.60650325286098	0.0274760555001009
RFC2	1.45324862877419	1.19396243710777	1.76884256271074	0.000193020036263681
TAF10	1.3327931985037	1.03484868361432	1.71651927291793	0.0260602494799584
SSRP1	1.82641673604227	1.49521938424996	2.23097568746986	3.62335105514906e-09
RFC3	1.17628129650756	1.00414183676974	1.37793052519809	0.0443081523724674
RPA2	1.26374765040432	1.03213471724455	1.54733495271437	0.0234409957581222
TAF12	1.41780187943269	1.14861177195282	1.7500797209359	0.00115522278249986
TAF13	1.87344005329963	1.41846526474169	2.47434866439712	9.74424388023909e-06
NME1	1.33054464967658	1.12916816171335	1.56783473428505	0.000647635256316932
RNMT	1.45260184134711	1.15976255395053	1.81938285754915	0.00115303051188494
RFC4	1.40670192678333	1.22807840308329	1.6113061721856	8.42579941740523e-07
ITPA	1.27061570553081	1.03768804554519	1.55582814900149	0.0204480621440749
RFC5	1.31844983842154	1.10235352665313	1.57690789243582	0.00247065919465569
SAC3D1	1.49164282991643	1.27064762308952	1.75107424876075	1.02029767580658e-06
PRIM1	1.30015061050592	1.13091448407859	1.49471214118914	0.000225089643945883
VPS28	1.20173146228614	1.01580931877009	1.42168267288286	0.0321231160988069
TARBP2	1.34682357307358	1.09134916438998	1.6621020991028	0.00552827042028419
POLH	1.20726974275776	1.02595137589749	1.42063285455746	0.0232974408860028
POLD1	1.35422273187251	1.14532673743436	1.60121923952321	0.000389123562813517
CANT1	1.29663880743493	1.05842515009654	1.58846584172053	0.0121343509057279
RAD51	1.45988856949426	1.231101302272	1.73119355117789	1.35735800187425e-05
ADA	1.42570323411765	1.19428629082064	1.70196185570951	8.6833509810194e-05
GTF3C5	1.30670071427937	1.05640237115615	1.6163034117668	0.0136739119501384
NT5C	1.2720481500162	1.05115499446663	1.53936051721915	0.0134129911632023
GTF2H1	1.62214552352153	1.2682905181126	2.07472661973124	0.000116705061689678
IMPDH2	1.35316046585747	1.16497596837311	1.57174336301259	7.53762992737272e-05
POLB	0.823896926768966	0.697211905187813	0.973600910840001	0.0229637260786755
SF3A3	1.67992802173756	1.32928952879631	2.12305754095166	1.4052457195171e-05
DAD1	1.44683557521863	1.10791505881235	1.88943472251584	0.00667733008659024
UPF3B	1.42996477915352	1.2102155899589	1.68961570697418	2.6546815014619e-05
ADRM1	1.49976824056787	1.1544656173167	1.94835146380889	0.00239876549505623
SEC61A1	1.72428000711869	1.37856656115535	2.15669059929721	1.82409786990282e-06
POLA2	1.46920718835718	1.20532504820631	1.79086111711746	0.000139639843989897
FEN1	1.42018408609263	1.23517938824653	1.63289871704709	8.39125604154523e-07
TYMS	1.27894168983042	1.13373941679271	1.44274056432966	6.29670523332423e-05
BCAP31	1.22019522403755	1.01768505457189	1.46300309518682	0.0316113399777277
DDB1	1.35279557113424	1.03096153354337	1.77509615804052	0.0292620092347112
ADCY6	1.23807963884233	1.0117698420043	1.51500976652893	0.0381187055512032
DGUOK	1.32023684711368	1.06862692929825	1.63108872206814	0.0100170638075562
SMAD5	1.18178480601453	1.02610433764289	1.36108510264662	0.020475389159035
POLA1	1.57506038985577	1.32057501138235	1.8785871384131	4.35864187076157e-07
RALA	1.59437038755943	1.3138768340871	1.93474522632302	2.3005798504843e-06
ZWINT	1.31966392780479	1.18199525901577	1.47336706223281	8.03582208545501e-07
CSTF3	1.35457515150705	1.03816362009978	1.76742259654986	0.0253586102968602
STX3	1.37699374799295	1.19643736702328	1.5847981969413	8.16199352074734e-06
RAE1	1.61385599696883	1.30649066405062	1.99353217793168	8.99594346884079e-06
UMPS	1.40560505619519	1.06501881933534	1.85510860290195	0.0161762249837273
EIF1B	1.80995307919575	1.41503943702323	2.31508045866313	2.30943469612177e-06
NUDT21	1.25418814092211	1.01679862325582	1.5470004156702	0.0343811939194086
RBX1	1.67116189197319	1.3094592860609	2.13277503081798	3.6828862479833e-05
XRCC4	1.48731741128829	1.17323603357833	1.88548000454301	0.00103789065806632
DNTT	1.74435528528602	1.0702572934942	2.8430316521097	0.0255887285456025
XRCC5	1.53540846046386	1.22216492563212	1.92893699616251	0.00023024445112159
XRCC6	1.91757655538499	1.49558146513273	2.45864229497912	2.83541494490481e-07
PRKDC	1.43115298848227	1.21811977951195	1.68144291792253	1.30434677214348e-05
DCLRE1C	1.50716551146015	1.2271796341874	1.85103127174945	9.13988495185996e-05
MNAT1	1.481634408002	1.16378538427989	1.88629325357423	0.00141724988842298
POLE3	1.34836491195037	1.11420117993079	1.63174116894388	0.00213304212418964
RPA1	1.23058794177969	1.0185558000592	1.48675868554826	0.0315140866412158
RAD23B	1.26449841426547	1.02595463915675	1.55850578442152	0.027792916791835
POLE2	1.21652037729164	1.05275849770699	1.405756240951	0.00788535047697575
XPA	1.44960044709281	1.1161192237174	1.88272131825921	0.00537632657299702
CDK7	1.32636353067363	1.09562952096122	1.60568895036489	0.00377233807129768
CUL4A	1.35377530217315	1.12713907093588	1.62598175862387	0.00119409925474246
CUL4B	1.40179400493855	1.14984643310653	1.70894684342567	0.000834019437332949
MLH1	1.37891731330804	1.05987440057065	1.79399837935224	0.0167077705945637
MSH2	1.40730497596603	1.20088638569184	1.6492045533831	2.42181448995426e-05
MSH6	1.3402511209318	1.08866976730763	1.64997056141394	0.00576450131205819
SSBP1	1.56476001995381	1.18686769582402	2.06297123821025	0.00149981423378598
EXO1	1.46226437396556	1.26218133048192	1.69406490789441	4.16176419154536e-07
RAD54L	1.40773175921762	1.2112345487128	1.63610648987509	8.25893915312e-06
XRCC3	1.34700773436222	1.10494032319043	1.64210663539967	0.00320552835832955
NBN	1.34659090078989	1.11928389122822	1.62005999398449	0.00160736598667585
XRCC2	1.53133086493378	1.28007119791501	1.83190921076761	3.15855019210702e-06
BLM	1.39286673432554	1.17902478076188	1.64549360729895	9.75758322664443e-05
RAD51C	1.52182011381679	1.20686344711023	1.91897141666087	0.000386364242421807
BRCA2	1.70362027727403	1.27565906460837	2.27515496080472	0.000306869287579601
MUS81	1.42945413196506	1.10509161746151	1.84902236439519	0.00650907452080571
TOP3A	1.42730893074301	1.10855045867437	1.83772490267597	0.00579544601780467
RAD54B	1.92322678911464	1.53062809035358	2.4165251543984	1.97694097022521e-08
XRCC1	1.31445817850228	1.05097723201719	1.64399403754475	0.0165938595938566
HMGB1	1.53854261482819	1.21053626988558	1.95542540651517	0.000428676519993615
OGG1	1.4492206374798	1.1572246678044	1.81489430231569	0.00122940042263824
UNG	1.58074661653332	1.30670631740109	1.91225819635687	2.43056215354011e-06
PARP2	1.42845242136693	1.1380995536806	1.79288034470285	0.00209978513234807
APEX1	1.59196250194321	1.2664209789098	2.00118653259754	6.79034009614676e-05
NEIL3	1.45018736981514	1.25605753381583	1.67432092157629	3.99711889072998e-07
TDG	1.45998556433793	1.21749741457897	1.75076991749692	4.43414107846479e-05
APEX2	1.4283850528942	1.13082632878544	1.80424155981841	0.00277562425639015
LIG3	1.58619978498265	1.23222388210959	2.04186089428125	0.000342614108640322
MUTYH	1.5121242211819	1.22362192893408	1.86864880909481	0.000128973084348426
PARP1	1.21914311823172	1.01470634303407	1.46476855391241	0.0343569694924679
