# Supplementary material for: A Five-Gene Signature Associated With DNA Damage Repair Molecular Subtype Predict Overall Survival for Hepatocellular Carcinoma
Source: Front Genet. 2022 Jan 20;13:771819. doi: 10.3389/fgene.2022.771819 (PMC8811360; doi:10.3389/fgene.2022.771819)
Supplement: Supplementary file 2 [file Table2.XLS]

id	HR	HR.95L	HR.95H	pvalue
GINS1	1.257295696	1.164293497	1.357726785	5.24E-09
BUB1B	1.207420734	1.119655132	1.302065955	9.82E-07
NUSAP1	1.059428495	1.030812636	1.088838744	3.59E-05
PRC1	1.086756228	1.048498259	1.126410167	5.37E-06
TPX2	1.112768687	1.072458578	1.154593918	1.38E-08
DTL	1.196539214	1.102567205	1.298520475	1.71E-05
MCM2	1.100059596	1.061340876	1.140190813	1.82E-07
KIF4A	1.206170775	1.113739735	1.306272815	4.06E-06
ECT2	1.14277915	1.088237287	1.200054622	8.85E-08
ZWINT	1.06935859	1.041251563	1.098224325	8.04E-07
KNTC1	1.15025304	1.085300711	1.219092592	2.36E-06
GTSE1	1.396562704	1.2530483	1.556514131	1.57E-09
MCM3	1.041754618	1.023436646	1.060400453	6.20E-06
RAD51AP1	1.205753828	1.11451316	1.304463998	3.16E-06
TTK	1.304344065	1.191025361	1.428444345	1.01E-08
NEK2	1.143533988	1.080315403	1.210452037	3.79E-06
KIF11	1.352964627	1.225573948	1.493596764	2.08E-09
NCAPG	1.210119278	1.133030374	1.292453141	1.36E-08
MAD2L1	1.122137633	1.074341421	1.172060242	2.12E-07
KIF2C	1.218579416	1.145293712	1.296554567	4.19E-10
RFC4	1.080178273	1.047529258	1.113844882	8.43E-07
MELK	1.165158425	1.094779303	1.240061947	1.52E-06
BUB1	1.198565886	1.112322371	1.29149626	2.00E-06
MKI67	1.229279186	1.146488011	1.318048948	6.53E-09
CCNB2	1.095295745	1.049943471	1.142607009	2.46E-05
RACGAP1	1.156254647	1.09677683	1.218957925	7.11E-08
STIL	1.297873206	1.135179059	1.48388472	0.000135987
OIP5	1.200717512	1.105790995	1.303792985	1.34E-05
CENPF	1.195174233	1.114498592	1.281689772	5.73E-07
CDC6	1.122406284	1.066110133	1.181675165	1.09E-05
EZH2	1.115213471	1.06822987	1.164263535	6.86E-07
MCM6	1.134071152	1.08307395	1.187469589	8.35E-08
CENPA	1.248670584	1.14844613	1.357641587	1.97E-07
DNMT1	1.112311633	1.056117099	1.171496201	5.72E-05
MCM4	1.077489974	1.045414041	1.110550077	1.30E-06
E2F8	1.310307084	1.148848584	1.494456866	5.62E-05
KIF23	1.210897257	1.131667984	1.295673455	2.98E-08
KIF20A	1.228005544	1.147254559	1.31444029	3.25E-09
EXO1	1.345891109	1.199644315	1.509966624	4.16E-07
CDC20	1.074506222	1.050190373	1.099385074	7.59E-10
PLK1	1.16087369	1.099847754	1.225285699	6.16E-08
MCM10	1.466294619	1.286601926	1.671084012	9.58E-09
FOXM1	1.101537877	1.06014296	1.144549122	7.48E-07
TYMS	1.037038587	1.018728065	1.055678221	6.30E-05
RRM2	1.07438667	1.04104359	1.10879768	8.17E-06
KIFC1	1.144470225	1.086582502	1.20544192	3.48E-07
CCNB1	1.088546903	1.055223088	1.12292308	8.87E-08
HELLS	1.31112229	1.171631539	1.46722037	2.36E-06
FEN1	1.090814662	1.053733245	1.129200993	8.39E-07
TOPBP1	1.153691853	1.068757279	1.245376211	0.000248024
CENPE	1.492608736	1.292898872	1.723167129	4.62E-08
SMC4	1.067182439	1.035484796	1.099850391	2.37E-05
HMGB2	1.020542447	1.010791484	1.030387477	3.31E-05
CDC7	1.212474266	1.111696174	1.322388148	1.35E-05
CCNA2	1.091408214	1.045457361	1.139378739	6.73E-05
FANCG	1.14502621	1.059636019	1.237297524	0.000615134
MYBL2	1.056399992	1.029820119	1.083665897	2.44E-05
LMNB1	1.078656639	1.048655972	1.109515585	1.43E-07
ASF1B	1.103012743	1.04379118	1.165594358	0.00049741
MCM7	1.031169701	1.018117502	1.044389227	2.33E-06
TRIP13	1.212035421	1.142045229	1.28631496	2.35E-10
TACC3	1.089982789	1.05343164	1.12780216	7.38E-07
TROAP	1.099315261	1.048611971	1.152470196	8.49E-05
NCAPG2	1.157969255	1.065775752	1.258137832	0.000530461
CBX1	1.077676346	1.046054418	1.110254196	8.52E-07
NCAPD2	1.127195616	1.070966182	1.186377291	4.52E-06
BIRC5	1.07455541	1.043118242	1.106940021	2.07E-06
H2AFZ	1.011908907	1.006653359	1.017191892	8.35E-06
NCAPH	1.28557481	1.152009777	1.434625491	7.18E-06
ASPM	1.201750883	1.107775243	1.303698737	9.70E-06
FBXO5	1.353484864	1.204433346	1.520981866	3.68E-07
PCNA	1.019445698	1.009384021	1.029607671	0.000141454
USP1	1.137424073	1.075024256	1.203445889	7.71E-06
MSH2	1.135036456	1.07021884	1.203779741	2.42E-05
CHAF1B	1.255129012	1.152007066	1.367481921	2.05E-07
MCM5	1.072853157	1.045285879	1.101147465	1.19E-07
SPAG5	1.061795194	1.025613046	1.099253796	0.000699778
CDCA3	1.131333734	1.079231062	1.185951797	2.90E-07
CDCA8	1.183854901	1.114410182	1.257627082	4.45E-08
CEP55	1.203714844	1.130616205	1.281539588	6.61E-09
KIF14	1.470551051	1.257736556	1.719374685	1.33E-06
RAD54L	1.236428723	1.126289717	1.357338137	8.26E-06
PBK	1.147972285	1.084354024	1.215322984	2.10E-06
STMN1	1.020959551	1.013523929	1.028449723	2.67E-08
CENPM	1.12216718	1.080698492	1.165227109	1.98E-09
CDKN3	1.052728441	1.027068955	1.079028982	4.48E-05
AURKB	1.104918332	1.062023746	1.149545408	7.86E-07
PRIM1	1.115217479	1.052441137	1.181738324	0.00022509
PTTG1	1.036675471	1.022805715	1.050733307	1.60E-07
CDC25C	1.238661941	1.11581168	1.37503795	5.91E-05
DEK	1.028706949	1.012300114	1.045379697	0.000559992
HMMR	1.172109872	1.08643978	1.264535392	4.12E-05
CDK4	1.028457277	1.018028753	1.03899263	6.81E-08
ACTL6A	1.08280672	1.044380577	1.122646685	1.59E-05
WDR76	1.263508877	1.134399976	1.407311985	2.11E-05
CDT1	1.182394275	1.108258757	1.261488993	3.95E-07
SHCBP1	1.307853946	1.184688683	1.443823993	1.05E-07
ESPL1	1.233556611	1.112301738	1.368029791	7.01E-05
RNASEH2A	1.072152711	1.038479471	1.106917824	1.88E-05
CKS2	1.025756758	1.016021795	1.035584996	1.72E-07
GINS2	1.10333165	1.052088427	1.157070735	5.06E-05
PSRC1	1.256818678	1.169278229	1.350913025	5.45E-10
CKAP2	1.177402765	1.089019314	1.272959306	4.10E-05
MMD	1.075697263	1.042817216	1.109614018	4.08E-06
PRR11	1.338639522	1.197650662	1.496225759	2.80E-07
SMC3	1.08688708	1.046523138	1.128807841	1.60E-05
CKAP4	1.030818763	1.018597542	1.043186616	6.10E-07
CLIC1	1.010623588	1.006856225	1.014405046	2.93E-08
GMNN	1.015921855	1.006998302	1.024924484	0.00044936
DSG2	1.03491262	1.01816569	1.051935007	3.74E-05
IGF2BP3	1.113038412	1.060344814	1.168350606	1.51E-05
LRRC1	1.107613844	1.051593586	1.166618401	0.000113521
PLOD2	1.061223894	1.043345546	1.079408599	7.14E-12
PAFAH1B3	1.049397136	1.029543367	1.069633766	7.51E-07
SLC27A5	0.992916888	0.990419342	0.995420733	3.17E-08
ATAD2	1.047468907	1.021769573	1.073814625	0.00025302
DNASE1L3	0.960363467	0.946011407	0.974933265	1.41E-07
NT5DC2	1.036483801	1.023608955	1.049520586	1.92E-08
MAPK13	1.049126302	1.025099941	1.073715794	4.97E-05
NDRG1	1.01078895	1.007091232	1.014500246	9.53E-09
HPR	0.995855393	0.993656017	0.998059637	0.000231674
G6PD	1.023196896	1.016377294	1.030062257	1.80E-11
IGSF3	1.15051593	1.075101868	1.231219984	5.05E-05
HPD	0.997914379	0.996780439	0.999049609	0.000319328
CFHR4	0.971226083	0.95924781	0.983353931	4.01E-06
MARCKSL1	1.020237674	1.013622035	1.026896492	1.58E-09
CLGN	1.076279933	1.037470139	1.116541527	8.74E-05
ADH1B	0.996430561	0.995047964	0.997815079	4.48E-07
SLC1A5	1.031850545	1.020602378	1.04322268	2.06E-08
IGF2BP2	1.052689168	1.022815639	1.083435216	0.00047261
SNX7	1.095798391	1.044809849	1.149275262	0.000167842
GLYAT	0.988758762	0.98331706	0.994230579	5.95E-05
AQP9	0.995135551	0.993137933	0.997137187	1.97E-06
SOX4	1.06199226	1.039434192	1.085039889	4.00E-08
C6	0.993476629	0.989631564	0.997336634	0.000939976
LAPTM4B	1.013278877	1.007175154	1.01941959	1.88E-05
CYP3A4	0.997775951	0.996631912	0.998921303	0.000142487
DCXR	0.995081894	0.992759607	0.997409615	3.54E-05
DUSP9	1.016964237	1.007945303	1.026063871	0.000214586
MASP2	0.992280333	0.98923331	0.99533674	7.86E-07
LAMB1	1.034666661	1.020926968	1.048591264	5.84E-07
CA9	1.014915804	1.00956783	1.020292107	3.96E-08
AKR7A3	0.988604433	0.982917265	0.994324507	9.88E-05
TAT	0.996527492	0.994861168	0.998196607	4.62E-05
GYS2	0.970319685	0.956218016	0.984629316	5.49E-05
SLC38A1	1.082979276	1.050024467	1.116968364	4.28E-07
SLC10A1	0.990966575	0.987691041	0.994252973	7.79E-08
CD24	1.005504939	1.002897975	1.008118679	3.40E-05
SEC14L2	0.983698165	0.976013876	0.991442954	4.00E-05
SLC22A1	0.994846576	0.992593379	0.997104888	7.97E-06
MMP12	1.016049218	1.008661158	1.023491393	1.90E-05
GAL3ST1	1.033450782	1.015790224	1.051418387	0.000182975
MDK	1.004437118	1.001795284	1.007085919	0.000984817
ASNS	1.050474709	1.027097484	1.074384012	1.80E-05
HPX	0.996476332	0.994866066	0.998089205	1.89E-05
C8A	0.993184007	0.989535717	0.996845748	0.000269973
PON1	0.993910967	0.991485491	0.996342376	9.61E-07
CYP4A11	0.993797647	0.990891532	0.996712286	3.13E-05
RDH16	0.992461446	0.989330257	0.995602545	2.69E-06
OGDHL	0.969594908	0.955630008	0.983763881	3.03E-05
MEP1A	1.022109233	1.00899143	1.035397579	0.00090609
CDO1	0.994359229	0.991257924	0.997470236	0.000386348
AGR2	1.004160928	1.00224728	1.00607823	1.99E-05
CYP2A6	0.997206086	0.995712336	0.998702078	0.00025414
SFN	1.011969175	1.006032231	1.017941155	7.39E-05
FTCD	0.993587679	0.991057286	0.996124532	7.63E-07
HAO1	0.990428158	0.98608773	0.994787691	1.77E-05
PCK1	0.997345206	0.99584439	0.998848283	0.000540635
CYP2C9	0.996062749	0.994284399	0.99784428	1.51E-05
AFM	0.994823159	0.992426564	0.997225541	2.47E-05
APOC3	0.997265728	0.995821938	0.998711611	0.000212187
SERPINC1	0.997299679	0.99599792	0.99860314	4.96E-05
CCL16	0.989522403	0.983742068	0.995336702	0.000425604
NR1I3	0.991639143	0.986948135	0.996352447	0.000519691
HSD17B6	0.995561362	0.993619567	0.997506951	7.98E-06
UPB1	0.988808773	0.98440759	0.993229633	7.63E-07
SULT2A1	0.996164716	0.994507194	0.997825	6.11E-06
LECT2	0.993075903	0.990131804	0.996028755	4.50E-06
CYP2C8	0.996293231	0.994534531	0.998055042	3.79E-05
SPP2	0.992678832	0.990122137	0.995242129	2.34E-08
CCL20	1.004256902	1.002060553	1.006458066	0.000143153
ALDOB	0.997727386	0.996420671	0.999035815	0.000667417
AGXT	0.996664801	0.995073577	0.99825857	4.17E-05
OTC	0.99131768	0.986435548	0.996223976	0.000536484
HRG	0.997382117	0.996201401	0.998564233	1.44E-05
GNMT	0.994386787	0.991685161	0.997095772	5.01E-05
FMO3	0.995848815	0.993758849	0.997943177	0.000104114
ADH1A	0.997081504	0.995415247	0.998750551	0.000614682
SPP1	1.003259136	1.002141119	1.0043784	1.07E-08
TTR	0.997100757	0.995709887	0.998493571	4.57E-05
NTS	1.002710018	1.001552898	1.003868475	4.35E-06
CPS1	0.997299671	0.9960055	0.998595523	4.48E-05
S100P	1.002383791	1.001003837	1.003765646	0.000705523
